# Supplementary material for: Quantitative and Phylogenetic Analyses of Immature Neurons in Cortical Layer II and Amygdala of Macaque Monkeys
Source: Cells. 2026 Jun 25;15(13):1158. doi: 10.3390/cells15131158 (PMC13359871; doi:10.3390/cells15131158)
Supplement: Supplementary file 1 [file cells-15-01158-s001.zip]

Archive with 2 entries (2 files):
- cells-4347818-Dataset S1_macaque young adult_final.xlsx
- cells-4347818-supplementary.pdf
