# Supplementary material for: Quantitative and Phylogenetic Analyses of Immature Neurons in Cortical Layer II and Amygdala of Macaque Monkeys
Source: Cells. 2026 Jun 25;15(13):1158. doi: 10.3390/cells15131158 (PMC13359871; doi:10.3390/cells15131158)
Supplement: Supplementary file 1 [file cells-15-01158-s001.zip › cells-4347818-Dataset S1_macaque young adult_final.xlsx]

## Sheet: Neocortex + piriform cortex
Order	Age	Level	Perimeter (mm)	N. cells	Density		Perimeter (mm)	N. cells	Density		Perimeter (mm)	N. cells	Density		Perimeter (mm)	N. cells	Density		Average perimeter (mm)	SD perimeter	Average n°cells	Average density	SD density	Type 1	Type 2
Primate	Macaque Young-Adult (7-10 years)		Macaque 1				Macaque 2				Macaque 3				Macaque 4
		Level 1	48.2739	300	6.21454		125.815	722	5.73858		47.7585	335	7.01445		67.9132	699	10.2925
			88.1547	1230	13.9527	10.7141	106.34	637	5.99023	5.99023	76.5199	316	4.12965	4.12965	96.9692	511	5.26972	6.0568		7.0535
			75.9745	814	10.7141		95.3962	577	6.04846		88.1936	284	3.22019		98.8972	599	6.0568
		Level 2	78.2734	1638	20.9267		93.926	625	6.65418		134.781	1759	13.0508		132.288	963	7.2796
			76.7406	1949	25.3973	20.9267	151.883	2525	16.6246	10.8319	143.249	2546	17.7733	13.0508	128.615	1231	9.57117	7.2796		13.4443
			75.4729	1437	19.0399		203.75	2207	10.8319		138.089	1133	8.20488		143.715	859	5.97711
		Level 3	66.6167	1742	26.1496		156.188	1749	11.1981		130.943	1194	9.11849		132.547	554	4.17966
			113.094	1238	10.9467	10.9467	128.738	1102	8.56	8.56	153.799	502	3.264	3.264	139.944	498	3.55858	3.55858		7.59633
			104.688	628	5.99876		154.856	763	4.92715		147.799	159	1.07578		143.17	312	2.17923
		Level 4	109.594	182	1.66068		180.011	374	2.07766		156.771	77	0.491162		145.925	236	1.61727
			46.2414	111	2.40045	1.66068	202.427	379	1.87228	1.87228	192.313	31	0.161195	0.301708	123.892	200	1.61431	1.61431		1.2566
			139.278	44	0.315914		191.637	294	1.53415		198.868	60	0.301708		168.544	174	1.03237
			85.2002	942.75	11.9764		149.247	996.167	6.83811		134.09	699.667	5.65046		126.868	569.667	4.8857		123.851	27.4032		7.33768	3.19513	98.1386	1.86142
Median			77.507	1022	10.8304		153.37	679.5	6.01935		140.669	325.5	3.69682		132.417	532.5	4.72469		125.991		639.875	5.37202
Asymmetry			0.445242	-0.00164496	0.338019		-0.0136105	1.2203	0.88137		-0.548119	1.40802	1.04606		-0.896341	0.655324	0.470315
Sum			1022.4	11313			1790.97	11954			1609.08	8396			1522.42	6836					38499

## Sheet: Neocortex and Piriform cortex
Animal	Level	Perimeter neocx		N. cells neocx		Density in neocx		Perimeter Piriform Cortex		N. cells Piriform Cortex		Density in Piriform Cortex			Neocortex Asymmetry		Piriform Cortex Asymmetry
Macaque 1	L1 - 1	48.2739		300		6.21454		-		-		-			0.395524		-0.1116
	L1 - 2	88.1547		1230		13.9527		-		-		-
	L1 - 3	75.9745		814		10.7141		-		-		-
	L2 - 1	78.2734		1638		20.9267		-		-		-
	L2- 2	69.7382		1195		17.1355		7.00242		754		107.677
	L2 -3	70.9373		1000		14.0969		4.53559		437		96.349
	L3 - 1	60.2421		1538		25.5303		6.37466		204		32.0017
	L3- 2	106.181		1159		10.9153		6.91238		79		11.4288
	L3 -3	104.688		628		5.99876		-		-		-
	L4 - 1	109.594		182		1.66068		-		-		-
	L4 - 2	46.2414		111		2.40045		-		-		-
	L4 -3	139.278		44		0.315914		-		-		-
Medie		83.1314		819.917		10.8218		6.20626		368.5		61.8642
Mediane		77.1239		907		10.8147		6.64352		320.5		64.1754
Macaque 2	L1 - 1	125.815		722		5.73858		-		-		-			0.20286		-0.123747
	L1 - 2	106.34		637		5.99023		-		-		-
	L1 - 3	95.3962		577		6.04846		-		-		-
	L2 - 1	89.2853		515		5.76803		4.64066		110		23.7035
	L2- 2	142.516		1594		11.1847		9.36704		931		99.391
	L2 -3	191.637		1100		5.74002		12.1126		1107		91.3924
	L3 - 1	145.383		1316		9.05195		10.8047		433		40.0752
	L3- 2	128.738		1102		8.56		-		-		-
	L3 -3	154.856		763		4.92715		-		-		-
	L4 - 1	180.011		374		2.07766		-		-		-
	L4 - 2	202.427		379		1.87228		-		-		-
	L4 -3	191.637		294		1.53415		-		-		-
Medie		146.17		781.083		5.70777		9.23125		645.25		63.6405
Mediane		143.95		679.5		5.75402		10.0859		682		65.7338
Macaque 3	L1 - 1	47.7585		335		7.01445		-		-		-			0.873432		-1.29863
	L1 - 2	76.5199		316		4.12965		-		-		-
	L1 - 3	88.1936		284		3.22019		-		-		-
	L2 - 1	134.781		1759		13.0508		-		-		-
	L2- 2	132.273		1956		14.7876		10.9755		590		53.7561
	L2 -3	132.088		856		6.48053		6.0006		277		46.162
	L3 - 1	126.892		1100		8.66881		4.05106		94		23.2038
	L3- 2	153.799		502		3.264		-		-		-
	L3 -3	147.799		159		1.07578		-		-		-
	L4 - 1	156.771		77		0.491162		-		-		-
	L4 - 2	192.313		31		0.161195		-		-		-
	L4 -3	198.868		60		0.301708		-		-		-
Medie		132.338		619.583		5.22048		7.00905		320.333		41.0407
Mediane		133.527		325.5		3.69682		6.0006		277		46.162
Macaque 4	L1 - 1	67.9132		699		10.2925		-		-		-			0.750984		-1.51093
	L1 - 2	96.9692		511		5.26972		-		-		-
	L1 - 3	98.8972		599		6.0568		-		-		-
	L2 - 1	127.227		949		7.45908		5.06008		14		2.76676
	L2- 2	116.904		766		6.55237		11.7113		465		39.7053
	L2 -3	133.579		576		4.31206		10.1361		283		27.9201
	L3 - 1	125.743		303		2.40968		6.80377		251		36.8913
	L3- 2	139.944		498		3.55858		-		-		-
	L3 -3	143.17		312		2.17923		-		-		-
	L4 - 1	145.925		236		1.61727		-		-		-
	L4 - 2	123.892		200		1.61431		-		-		-
	L4 -3	168.544		174		1.03237		-		-		-
Medie		124.059		485.25		4.36283		8.4278		253.25		26.8209
Mediane		126.485		504.5		3.93532		8.46992		267		32.4057

## Sheet: TotCellEstimation
	Total Cell Estimation Neocortex+Piriform Cortex					Total Cell Estimation Neocortex
Neocortex+Piriform cortex	Median Total Cells	Total number of sections	Estimated cell count		Neocortex	Median Total Cells	Total number of sections	Estimated cell count
Macaque 1	1022	1750	1788500		Macaque 1	907	1750	1587250
Macaque 2	679.5	1750	1189125		Macaque 2	679.5	1750	1189125
Macaque 3	325.5	1750	569625		Macaque 3	325.5	1750	569625
Macaque 4	532.5	1750	931875		Macaque 4	504.5	1750	882875
Median	606	1750	1060500		Median	592	1750	1036000

## Sheet: Cortex_Heatmap
	Linear density of each section_Anterior-posterior order
	1	2	3	4	5	6	7	8	9	10	11	12
Macaque 1	6.21454	13.9527	10.7141	20.9267	17.1355	14.0969	25.5303	10.9153	5.99876	1.66068	2.40045	0.315914
Macaque 2	5.73858	5.99023	6.04846	5.76803	11.1847	5.74002	9.05195	8.56	4.92715	2.07766	1.87228	1.53415
Macaque 3	7.01445	4.12965	3.22019	13.0508	14.7876	6.48053	8.66881	3.264	1.07578	0.491162	0.161195	0.301708
Macaque 4	10.2925	5.26972	6.0568	7.45908	6.55237	4.31206	2.40968	3.55858	2.17923	1.61727	1.61431	1.03237
Average	7.31503	7.33558	6.50989	11.8011	12.415	7.65739	11.4152	6.57447	3.54523	1.46169	1.51206	0.796036
	Linear density of each level
	Level 1	Level 2	Level 3	Level 4
Macaque 1	10.2938	17.3864	14.1481	1.45901
Macaque 2	5.92576	7.56425	7.51303	1.82803
Macaque 3	4.7881	11.4396	4.3362	0.318022
Macaque 4	7.20635	6.10784	2.71583	1.42132
Average	7.0535	10.6245	7.1783	1.2566

## Sheet: Cortex_phylogenetic analyses
Species (Young Adult)	ID	Cerebral cortex_Total Cell Density (Median; cells/mm)	Cerebral cortex_Average of DCX total cell density	Log_Cerebral cortex_Average of DCX total cell density	Neocortex_Total Cell Density (Median; cells/mm)	Neocortex_Average of DCX cell density	Log_Neocortex_Average of DCX total cell density	Brain Size (g)	LogBrain Size	Neocortical estention	log neocortical estention	Residuals Log total DCX	Residuals Log Neo DCX	Residuals neocortical estention
Macaque	#1	10.8304	6.31782	0.800567	10.8147	6.05022	0.781771	88	1.94448	120.272	2.08016	-0.1337	-0.05812	-0.1927
	#2	6.01935			5.75402
	#3	3.69682			3.69682
	#4	4.72469			3.93532

## Sheet: Amygdala
ID	Section	Section area (mm2)	Type 1	Type 2	Type 3	Total cells	Density (cells/area)	Asimmetry	%type 1	%type 2	%type 3	Estimated Cell number			Type 1	Type 2
1	A1	9.23867	2564	41	8	2613	282.833	2.67222	98.0631	1.76869	0.168204	252290			98.6119	1.38813
	A2	13.4875	1477	37	7	1521	112.771
	A3	30.2767	2190	44	4	2238	73.9182
	A4	33.5717	1997	43	9	2049	61.0335
	A5	39.1867	2082	52	2	2136	54.5083
	A6	41.0234	2100	50	2	2152	52.4579
	A7	45.1782	1955	25	0	1980	43.8264
	A8	38.996	1602	26	1	1629	41.7735
	A9	33.0493	2014	21	0	2035	61.5747
	A10	31.3756	977	7	0	984	31.362
	A11	18.5671	281	1	0	282	15.1882
Mean		30.3592				1783.55	75.5679
Median		33.0493				2035	54.5083
ID	Section	Section area (mm2)	Type 1	Type 2	Type 3	Total cells	Density (cells/area)	Asimmetria	%type 1	%type 2	%type 3
2	A1	13.1412	2194	49	0	2243	170.685	0.899243	99.0752	0.915726	0.00906659
	A2	14.4392	2175	16	0	2191	151.74
	A3	21.4224	2247	15	0	2262	105.591
	A4	37.8371	2454	21	0	2475	65.412
	A5	32.8284	2502	25	2	2529	77.0369							ID macaque	A1	A2	A3	A4	A5	A6	A7	A8	A9	A10	A11
	A6	32.8645	2217	25	0	2242	68.2195							1	2613	1521	2238	2049	2136	2152	1980	1629	2035	984	282
	A7	35.5681	2999	17	0	3016	84.7951							2	2243	2191	2262	2475	2529	2242	3016	2586	1323	744	448
	A8	31.4063	2572	14	0	2586	82.3402							3	2021	1769	1852	2308	1837	2135	1540	1985	1596	2159	62
	A9	28.0826	1317	6	0	1323	47.111							4	2393	1856	2033	1872	3120	3326	3474	3296	1620	245	181
	A10	19.9268	733	11	0	744	37.3367							Average	2317.5	1834.25	2096.25	2176	2405.5	2463.75	2502.5	2374	1643.5	1033	243.25
	A11	17.1866	445	3	0	448	26.0668
Mean		27.1562				1981.6	83.303
Median		29.7445				2252	77.0369
ID	Section	Section area (mm2)	Type 1	Type 2	Type 3	Total cells	Density (cells/area)	Asimmetria	%type 1	%type 2	%type 3
3	A1	13.7587	1980	37	4	2021	146.889	1.11124	99.0604	0.877284	0.0622924
	A2	21.9657	1745	24	0	1769	80.5347
	A3	29.9279	1828	21	3	1852	61.8821
	A4	38.4086	2287	17	4	2308	60.0907
	A5	40.0869	1820	17	0	1837	45.8254
	A6	41.8584	2127	8	0	2135	51.0053
	A7	48.731	1527	13	0	1540	31.6021
	A8	50.1719	1969	15	1	1985	39.564
	A9	44.6676	1594	2	0	1596	35.7306
	A10	21.7917	2144	15	0	2159	99.0744
	A11	15.7106	62	0	0	62	3.94639
Mean		33.3708				1751.27	59.6495
Median		38.4086				1852	51.0053
ID	Section	Section area (mm2)	Type 1	Type 2	Type 3	Total cells	Density (cells/area)	Asimmetria	%type 1	%type 2	%type 3
4	A1	8.90244	2338	50	5	2393	268.803	1.46108	98.2661	1.63563	0.0982234
	A2	14.7685	1809	44	3	1856	125.673
	A3	21.016	1987	45	1	2033	96.7358
	A4	29.9039	1831	38	3	1872	62.6005
	A5	28.6905	3067	51	2	3120	108.747
	A6	31.6275	3266	55	5	3326	105.162
	A7	33.4861	3398	72	4	3474	103.745
	A8	33.6176	3283	13	0	3296	98.0439
	A9	28.749	1613	7	0	1620	56.3498
	A10	22.465	239	6	0	245	10.9059
	A11	14.923	179	2	0	181	12.1289
Mean		24.3772				2128.73	95.3539
Median		28.6905				2033	98.0439

## Sheet: Amygdala_phylogenetic analyses
Species (Young Adult)	ID	Amygdala_Cell Density (Median; cells/mm2)	Amygdala_Average of DCX total cell density	Log_Average of DCX total cell density	Brain Size (g)	LogBrain Size	Residuals
Macaque	#1	54.5083	70.1486	1.84602	88	1.94448	0.4274
	#2	77.0369
	#3	51.0053
	#4	98.0439
